# Supplementary material for: Improving Patient to Patient CT Value Uniformity with an Individualized Contrast Medium Protocol Tailored to Body Weight and Contrast Medium Concentration in Coronary CT Angiography
Source: PLoS One. 2015 Jul 13;10(7):e0132412. doi: 10.1371/journal.pone.0132412 (PMC4500390; doi:10.1371/journal.pone.0132412)
Supplement: S1 Dataset — (XLSX) [file pone.0132412.s001.xlsx]

## Sheet: 患者信息登记表
patients' information					contrast media
CT number	Gender	Age	Tall (cm)	weight (kg)	contrentration (mgI/ml)	volume (ml)	rate (ml/s)
400755	M	59	170	65	350	52	4.3
400725	F	45	168	65	370	49.2	4.1
400743	F	65	160	50	350	41.6	3.5
400737	F	69	159	64	350	51.2	4.3
401127	M	34	185	92	370	69.6	5.8
401588	F	73	158	71	350	56.8	4.7
401608	M	48	180	95	370	71.9	6
401555	M	57	174	80	350	64	5.3
401880	F	49	160	78	300	72.8	6
401927	M	49	183	83	320	73.5	6
402831	F	68	155	73	300	68.1	5.6
402867	M	75	169	78	300	68.2	5.7
402835	M	56	176	91	350	64.8	5.4
402845	F	54	152	73	300	68.1	5.6
403264	M	64	176	76	300	70.9	5.9
403235	F	59	150	69	300	64.4	5.3
403607	M	49	176	91	350	72.8	6
403605	F	68	150	76	300	70.9	5.9
403608	M	35	175	83	320	72.6	6
403632	M	52	174	90	350	72	6
403606	M	43	175	78	300	72.8	6
403604	M	62	170	77	300	71.8	6
403642	M	59	182	91	350	72.8	6
403890	F	62	159	61	350	48.8	4.1
403878	M	50	170	80	350	64	5.3
403884	M	55	170	83	350	66.4	5.5
404206	M	67	160	82	350	65.6	5.5
404205	M	49	166	84	350	67.2	5.6
404833	F	62	160	73	300	58.4	4.9
404821	F	57	158	55	320	48.1	4
404832	F	41	162	66	370	49.9	4.2
404881	F	54	172	65	350	52	4.3
404854	F	76	158	53	350	42.4	3.5
404885	M	44	170	95	370	71.9	6
405226	F	51	163	63	350	50.4	4.2
405225	M	62	168	84	320	73.5	6
405227	F	53	164	65	320	56.9	4.7
405268	M	43	172	78	300	72.8	6
405593	M	67	180	93	370	70.4	5.8
405597	M	46	172	82	320	71.7	5.9
405601	F	50	144	68	320	59.5	5
405591	F	69	150	59	300	55.1	4.6
405600	F	40	159	80	320	70	5.8
406024	M	68	165	75	300	70	5.8
406029	F	73	155	53	370	40.1	3.3
405999	F	63	174	63	370	47.7	4
406028	M	69	170	81	320	70.9	5.9
405994	F	76	152	63	370	47.7	4
406291	F	50	164	56	370	42.4	3.5
406281	F	50	163	62	370	46.9	3.9
406303	F	41	158	67	320	58.6	4.9
406306	F	56	156	66	300	63	5.3
406901	F	53	166	72	320	63	5.3
406278	F	72	141	69	320	60.4	5
406861	M	58	174	76	370	57.5	4.8
406849	F	60	158	80	320	70	5.8
406853	F	44	160	70	300	65.3	5.4
406868	F	62	167	82	370	62.1	5.2
407295	M	77	167	75	300	70	5.8
407303	F	74	165	51	370	38.6	3.2
407285	M	60	171	81	320	70.9	5.9
407305	M	47	170	82	320	71.8	6
407646	M	68	172	82	350	65.6	5.5
407660	M	52	180	81	370	61.3	5.1
407976	M	66	175	83	350	66.4	5.5
408000	F	57	165	61	320	53.4	4.4
407974	M	47	180	82	370	62.1	5.2
408288	M	56	184	83	370	62.8	5.2
408855	M	59	180	94	370	72.6	6
408853	F	61	163	65	300	60.6	5.1
408904	M	64	175	90	370	68.1	5.7
409309	M	49	170	84	320	73.5	6.1
409296	M	41	166	76	300	70.9	5.9
409287	M	58	160	73	300	68.1	5.7
409322	F	72	150	68	350	54.4	4.5
409318	M	52	178	94	370	71.1	5.9
409315	M	44	166	82	320	71.7	5.9
409285	M	44	170	84	320	73.5	6
409311	M	71	154	69	300	64.4	5.4
409643	F	71	162	70	320	61.3	5.1
