# Supplementary material for: Improving Patient to Patient CT Value Uniformity with an Individualized Contrast Medium Protocol Tailored to Body Weight and Contrast Medium Concentration in Coronary CT Angiography
Source: PLoS One. 2015 Jul 13;10(7):e0132412. doi: 10.1371/journal.pone.0132412 (PMC4500390; doi:10.1371/journal.pone.0132412)
Supplement: S2 Dataset — (XLSX) [file pone.0132412.s002.xlsx]

## Sheet: Sheet1
	OA		LMA		LAD		LCX		RCA		LV		PCA-PDA
CT Number	CT Value	SD	CT Value	SD	CT Value	SD	CT Value	SD	CT Value	SD	CT Value	SD	CT Value	SD
401880	359.37	26.07	358.08	18	351.92	15.67	357.77	24.82	328.5	18.29	344.48	24.92	368.35	29.91
402831	390.48	17.33	386.5	13.33	393.38	13.49	329.71	32.69	400.38	16.92	418.79	28.23	352.83	31.56
402867	374.14	26.68	358.43	22.71	347.25	25.97	361.87	39.69	379	14.66	364.49	26.33	366.81	53.77
402845	410.3	21.53	369.83	31.28	321.59	28.68	343.85	28.38	339.91	19.68	396.41	21.64	395	35.94
403264	405.21	23.08	387.86	34.23	386.65	13.3	384.18	23.72	369.39	36.85	394.59	35.61	381.96	32.93
403235	407.69	29.88	378.42	16	370.31	18.97	366.27	30.11	402.3	23.43	380.19	22.99	358.18	31.1
403605	387.17	38.31	342.35	18.23	424	23.51	324.08	20.68	382.83	34.91	327.62	47.47	347.33	37.2
403606	399.42	26.94	353.93	19.01	389.25	32.5	370.43	28.8	335.75	39.44	370.94	49.48	352.85	29.98
403604	407.55	21.39	403.24	31.88	364.65	18.83	385	43.14	378.67	17.82	385.54	24.78	338.92	28.27
404833	397.42	25.54	328.43	17.1	378.47	15.25	321	19.58	343.06	19.8	328.5	34.39	284.92	30.07
405268	417.81	24.67	381	29.21	405.92	17.58	440.4	23.76	290	37.61	433.21	32.4	283.75	34.35
405591	363.17	19.65	399.75	16.59	351.6	24.61	341.5	25.78	311.89	19.08	348.08	26.44	346.07	30.97
406024	444.21	23.58	392.04	41.63	392.56	22.31	418.75	14.94	396	24.24	440.62	24.56	399.6	32.8
406306	361.34	31.73	314.31	37.92	311.69	26.78	345.58	33.92	362.71	38.93	309.76	45.72	362.29	36.72
406853	353.84	19.28	354.68	17.61	352.68	14.89	349.87	20.34	320.24	24.44	337.48	22.19	271.33	18.71
407295	364.32	20.55	313.14	16.35	347.35	19.12	326.26	26.32	329.79	19.09	355.27	22.73	259.36	25.34
408853	414.08	15.98	397.76	9.72	376.52	19.25	358.03	23.66	362.33	20.55	336.56	21.88	271.96	24.23
409296	284	14.6	277.17	13.26	257.71	10.11	249.45	11	243.71	13.5	237.39	20.58	240.8	16.69
409287	382.42	17.76	355.08	22.03	366.25	33.02	344.62	29.91	366	40.38	359.06	28.31	296.78	27.8
409311	375.94	21.09	335.42	12.18	345.62	12.6	389.05	21.33	360.88	23.48	313.31	24.09	238.1	30.51
401927	385.85	21.24	367.29	16.59	308.64	33.81	369.54	24.15	343.25	14.05	312.43	24.25	289.1	17.87
403608	454.41	24.33	469.72	37.69	449.75	23.16	437.79	26.8	388	25.5	465.27	31.01	461.43	33.12
404821	403.82	16.91	359.44	18.97	425.85	18.49	402.62	19.93	391.19	19.85	370.66	25.12	273.78	33.01
405225	444.7	25.49	378.15	30.74	427.07	24.59	417.81	32.57	366.82	23.19	437.55	31.63	364.11	18.06
405227	335.32	14.51	326.05	13	290.31	34.43	322	21.5	249.76	29.03	294	18.09	221.9	17.97
405597	410.95	33.96	363.77	39.74	329.86	26.75	403.35	14.9	377.56	29.16	421.15	29.2	434.88	27.48
405601	433.49	20.39	411.06	18.6	374.45	29.24	358.31	42.73	412.36	28.16	420.28	22.34	446.38	31.43
405600	326.94	24.84	324.67	34.55	308.53	40.33	231.46	53.07	262.62	15.46	380.49	20.76	312	18.94
406028	400.24	23.82	389.13	19.08	367.88	21.82	354.84	22.49	359.15	19.94	344.56	28.82	329.78	20.41
406303	434.62	26.33	431.71	29.75	377.38	21.05	391.77	26.27	370.67	37.42	379.2	31.58	371.6	34.32
406901	370.54	32.23	373.53	23.01	317.65	13.05	318.08	31.64	379.93	30.08	400.08	24.74	351.45	37.52
406278	373.47	27.44	369.88	17.98	323.23	12.74	305.62	19.11	353.91	27.4	315.09	26.82	302	19.5
406849	462.36	36.22	432.54	37.51	427.71	41.14	362.25	37.24	476.82	28.92	421.32	34.53	427.93	17.76
407285	297.94	21.51	315.31	16.13	349	25.84	294.79	29.06	273.07	27.57	248.3	29.21	225.25	20.32
407305	420.18	26.24	451.67	17.95	365.75	13.75	421.56	31.57	403.04	27.81	404.64	34.84	373.43	28.73
408000	345.19	25.73	338.26	23.51	328.75	30.43	305.96	32.72	323.04	25.34	295.06	32.46	333.03	28.33
409309	258.43	20.35	279.32	14.9	251.76	23.52	244.86	27.57	266.33	17.04	258.41	28.45	231.86	18.52
409315	351.91	17.21	273.28	16.01	338.3	23.54	268.5	36.6	362.25	13.42	364.32	26.49	337.53	23.16
409285	410.12	18.69	374.87	12.65	384.5	25.05	364.04	20.68	381.45	27.15	383.96	25.62	363.4	27.19
409643	413.64	23.68	415.45	22.77	359.44	20	350.62	21.82	371.58	22.9	365.98	28.92	435.31	20.82
400755	375.68	18.48	352.24	15.37	329.65	29.02	360.32	32.54	329.24	31.88	326.49	25.01	287.21	47.88
400743	378.38	28.73	382.83	21.19	318.54	26.98	336.53	24.51	326.44	44.81	359.04	22.84	295.58	43.71
400737	407.85	32.03	397.75	21.01	359.89	20.37	324	32.43	390.73	32.7	324.62	30.92	332.47	18.94
401588	366.26	26.56	282.27	15.63	371.64	29.1	325.89	39.76	366.91	31.13	315.12	33.44	297.65	22.08
401555	341.79	22.83	271.14	19.53	302.08	51.21	308.8	18.2	317.07	18.03	261.47	25.84	227.42	18.39
402835	415.79	42.12	377.32	22.4	411.45	26.76	373.08	33.42	392.21	54.76	343.92	42.23	366.75	36.5
403607	433.57	23.1	419.82	23.97	387.95	33.14	369.2	28.84	366.5	25.78	445.95	30.96	415.29	27.8
403632	410.44	30.69	385.42	17.3	379.86	23.14	349.74	26.4	369.88	21.2	326.99	44.26	320.45	39.94
403642	418.9	21.62	445.92	22.59	389.41	15.81	372	23.87	343.06	29.53	410.18	29.21	372.8	37.19
403890	475	27.34	450.25	20.76	369.84	26.86	417.3	46.57	410.88	24.72	373.83	34.27	446.03	43.98
403878	471.58	18.53	431.46	16.01	448.04	20.51	473	20.92	429.43	33.38	391.4	32.56	356.12	30.48
403884	361.01	34.2	343.05	17.61	369.57	36.15	341.29	29.13	329.92	30.8	291.41	37.02	255.78	17.97
404206	408.91	37.01	361.91	39.63	367.25	27.21	362.06	48.72	309.89	40.31	371.71	42.02	332.15	44.26
404205	426.33	37.89	423.94	36.78	421.42	28.25	361.5	16.58	449.82	39.6	406.97	44.36	391.04	30.82
404881	292.74	22.18	318.58	19.62	312.88	26.21	264.33	15.91	266.16	23.19	208.12	23.75	177.69	14.1
404854	375.6	19.72	345.61	18.36	372	12.97	345.08	17.39	372.08	10.48	370.5	22.24	328.69	26.44
405226	359.57	24.78	369.36	28.02	364.15	34.03	366.46	35.59	293.54	22.67	303.11	35.47	243.46	28.73
407646	396.26	25.12	347.33	28.19	410.85	29.63	307.38	30.36	349.54	21.91	381.34	33.98	360.92	22.74
407976	343.08	24.07	337.15	19.75	336.69	18.28	371.47	15.04	345.92	30.21	354.01	33.74	321.89	33.27
409322	381.92	25.85	322.35	16.4	377.55	25.15	373.38	21.46	297.26	23.99	279.16	36.71	212.81	28.94
400725	425.03	27.94	310.27	33.53	344.13	44.05	341.69	47.06	360.29	23.54	333.54	36.15	275.77	35.61
401127	414.03	30.65	323.4	27.57	418.73	28.53	370.6	24.88	342.04	37.69	353.94	39.96	298.04	47.03
401608	425.25	30.59	404.2	31.92	477.5	35.94	402.5	49.14	384.4	21.51	410.04	32.5	424.95	36.51
404832	368.73	30.93	379	29.62	334.24	33.93	301.74	31.55	311.69	24.68	316.91	36.76	320.9	34.1
404885	344.65	31.43	304.43	28.12	310.31	29.28	311.46	27.73	399.88	31.69	377.65	49.6	359.21	14.73
405593	312.25	29.5	328.65	34.19	327.59	24.91	247.58	23.44	267.62	27.27	290.41	44.9	221.5	37.92
406029	398.46	17.92	391.24	16.5	371.8	17.99	383	25.24	357.95	31.1	375.35	20.58	322.37	38.77
405999	403.26	31.22	354.96	29.25	379.1	35.46	365.38	17.48	321.65	17.73	352.82	36.56	365.3	24.43
405994	424.91	45.78	366.73	35	424.52	48.21	385.12	31.23	419.19	33.46	405.26	39.93	483.6	29.3
406291	445.08	28.47	439.27	23.29	467.92	35.74	423.23	33.24	407.33	13.24	433.45	42.7	429.81	23.49
406281	358.04	30.4	378.35	22.96	315.95	25.66	338.35	35.68	359.14	29.6	339.55	48.05	369.43	37.97
406861	401.62	30.19	391.23	19.04	353.88	29.83	343.98	17.58	364.86	27.19	390.84	28.12	422.06	19.4
406868	320.26	37.9	351.15	25.23	331.65	14.72	330.12	28.09	324.31	31.77	280.53	38.69	207.23	12.8
407303	401.61	29.56	414.74	25.24	403.5	22.6	415.92	23.81	382.08	20.24	387.66	29.37	307.23	22.75
407660	499.11	46.38	491.62	56.68	425.84	54.35	530.31	45.09	458.67	40.1	400.34	53.91	392.8	59.85
407974	398.31	27.34	358.74	24.2	445.58	19.48	437.56	24.55	362.53	29.6	404.62	38.77	342.45	31.5
408288	442.21	24.12	422.5	35.41	377.44	26.2	440.11	20.44	359.29	15.72	385.01	34.03	377.79	25.01
408855	384.61	21.73	376.8	24.45	391.15	21.85	346.29	16.9	338.64	13.78	361.42	34.47	271.38	35.65
408904	315.55	27.01	317.67	24.98	302.44	15.12	287.75	19.39	281.65	39.67	310.57	33.82	338.77	29.64
409318	337.71	32.44	354.12	23.34	306.23	14.7	299.92	32.38	322.78	34.94	321.89	40.24	279	36.05
