# Supplementary material for: Improving Patient to Patient CT Value Uniformity with an Individualized Contrast Medium Protocol Tailored to Body Weight and Contrast Medium Concentration in Coronary CT Angiography
Source: PLoS One. 2015 Jul 13;10(7):e0132412. doi: 10.1371/journal.pone.0132412 (PMC4500390; doi:10.1371/journal.pone.0132412)
Supplement: S3 Dataset — (XLSX) [file pone.0132412.s003.xlsx]

## Sheet: 患者信息登记表
patients' information					contrast media
CT number	Gender	Age	Tall (cm)	weight (kg)	contrentration (mgI/ml)	volume (ml)	rate (ml/s)
405274	F	49	162	87	300	80	5.5
405270	M	65	175	57	300	80	5.5
405248	F	70	158	50	300	80	5.5
405122	F	59	160	74	300	80	5.5
405250	M	59	170	79	370	80	5.5
405267	F	56	165	63	370	80	5.5
405243	F	57	158	72	370	80	5.5
405162	M	48	176	94	370	80	5.5
405255	F	45	160	59	350	80	5.5
405258	M	49	176	75	350	80	5.5
405219	F	75	168	61	370	80	5.5
401135	F	63	168	70	350	80	5.5
405269	F	58	150	65	320	80	5.5
405246	F	50	158	67	320	80	5.5
405224	F	79	160	66	320	80	5.5
405214	M	73	175	73	320	80	5.5
405974	F	67	162	67	320	80	5.5
405976	M	52	175	75	320	80	5.5
405987	F	71	152	70	320	80	5.5
405981	F	42	156	72	320	80	5.5
405968	M	51	167	70	320	80	5.5
406006	M	65	165	67	320	80	5.5
406005	F	74	162	78	320	80	5.5
405905	M	53	175	81	320	80	5.5
405993	F	50	160	65	320	80	5.5
405568	M	49	180	80	370	80	5.5
405541	M	44	170	80	370	80	5.5
405537	F	45	165	57	370	80	5.5
405587	F	59	170	70	370	80	5.5
405609	M	37	164	100	370	80	5.5
405776	M	52	172	80	370	80	5.5
405639	M	50	173	81	370	80	5.5
405614	M	78	170	79	370	80	5.5
405573	M	45	175	96	300	80	5.5
405795	F	46	159	78	300	80	5.5
405583	F	69	160	63	300	80	5.5
405585	F	75	160	87	300	80	5.5
405617	M	52	168	70	300	80	5.5
405619	M	65	178	80	300	80	5.5
404878	M	51	175	89	320	80	5.5
404868	F	44	162	69	320	80	5.5
404862	M	75	179	85	320	80	5.5
404856	M	55	160	75	320	80	5.5
404855	M	57	165	68	320	80	5.5
404889	M	76	160	85	370	80	5.5
404814	M	54	170	75	370	80	5.5
404798	F	51	160	56	370	80	5.5
401876	M	78	173	86	370	80	5.5
404877	M	28	180	82	350	80	5.5
404842	F	64	165	75	350	80	5.5
404783	M	61	176	94	350	80	5.5
404736	M	51	170	80	350	80	5.5
404734	M	52	172	75	350	80	5.5
404731	M	47	175	70	350	80	5.5
404835	M	64	170	95	300	80	5.5
404759	F	55	156	67	300	80	5.5
404282	M	34	178	82	350	80	5.5
404263	M	65	168	69	350	80	5.5
404250	M	80	170	75	350	80	5.5
404245	M	55	181	100	350	80	5.5
404236	F	63	159	60	350	80	5.5
404259	F	53	165	70	350	80	5.5
404223	M	31	179	84	350	80	5.5
404280	F	72	165	64	300	80	5.5
404287	M	54	168	79	300	80	5.5
404308	M	54	170	72	300	80	5.5
408274	M	43	173	83	300	80	5.5
408239	M	59	169	78	370	80	5.5
408330	M	49	175	92	300	80	5.5
408315	F	51	158	86	350	80	5.5
408307	M	57	180	85	370	80	5.5
408297	M	42	171	90	350	80	5.5
405576	M	57	183	84	300	80	5.5
410841	F	78	148	54	370	80	5.5
410930	M	56	168	74	350	80	5.5
410925	M	51	185	115	320	80	5.5
410927	M	45	162	70	300	80	5.5
410922	M	55	170	76	300	80	5.5
410912	M	36	178	84	320	80	5.5
410926	M	63	180	77	350	80	5.5
