# Supplementary material for: Improving Patient to Patient CT Value Uniformity with an Individualized Contrast Medium Protocol Tailored to Body Weight and Contrast Medium Concentration in Coronary CT Angiography
Source: PLoS One. 2015 Jul 13;10(7):e0132412. doi: 10.1371/journal.pone.0132412 (PMC4500390; doi:10.1371/journal.pone.0132412)
Supplement: S4 Dataset — (XLSX) [file pone.0132412.s004.xlsx]

## Sheet: Sheet1
	OA		LMA		LAD		LCX		RCA		LV		PCA-PDA
CT Number	CT Value	SD	CT Value	SD	CT Value	SD	CT Value	SD	CT Value	SD	CT Value	SD	CT Value	SD
405274	236.99	17.81	227.2	25.84	207.92	20.06	174.4	39.13	253.4	13.29	215.07	26.53	201.32	37.12
405270	390.41	18.16	368.2	10.91	356.88	27.25	378.62	33.36	385.38	17.48	390.01	16.74	229.25	22.79
405248	441.2	11.28	405.15	20.57	363.82	36.26	339.67	31.07	439.35	24.85	386.1	29.55	317.82	19.85
405122	295.99	9.9	263.28	6.4	235.03	7.8	255.74	6.4	249.4	20.9	253.7	7.3	160.2	20.3
405573	247.87	17.59	197.12	16.16	213.12	12.42	161.54	18.61	159.83	16.83	211.2	21.59	175.29	10.62
405795	255.65	11.71	190	14.63	145.29	24.93	193.62	14.76	171	11.61	194.84	13.88	148.07	22
405583	296.85	10.93	312.64	22.85	343.5	18.14	293.5	16.31	297	21.54	289.91	12.33	339.46	12.16
405585	286.95	27.91	299.19	21.61	266.5	14.78	227.48	21.2	347.5	28.41	266.32	20.03	285.43	13.24
405617	234.13	11.48	233.89	14.82	223.52	23.91	181.91	21.41	237.86	17.52	190.21	17.62	181.59	16.62
405619	401.55	14.59	368.82	29.4	378.55	46.95	252.12	33.94	347	19.57	311.43	11.44	346.1	20.7
404835	396.85	25.69	390.11	13.42	333	20.13	401.58	30.67	321.08	29.03	394.04	36.77	195.58	35.3
410927	415.4	16	359.2	16.1	354.2	3.7	277	15.3	310.4	2.2	337.2	13	257.2	13
404759	393.12	14.69	411.27	19.87	368.16	17.45	347.81	25.39	389.06	25.64	352.09	18.76	310.85	29.58
410922	321.23	15.57	311.59	19.6	298.32	19.44	285.01	31.14	312.85	19.88	305.88	24.18	268.07	27.37
404280	261.63	16.07	310	19.14	326.12	30.94	338.31	32.65	353.22	17.38	325.82	20.09	345	21.75
404287	299.29	12.37	261.05	13.28	219	15.47	305.07	14.73	283.81	14.59	318.55	14.74	332.67	13.98
404308	314.47	15.89	352.94	11.49	310.23	29.27	329.14	14.44	365.4	19.52	280.54	20.95	249.67	15.81
408274	302.41	12.82	280.75	10.2	285.39	34.56	289.31	30	256.81	24.13	250.12	13.11	179.64	25.1
408330	313.6	14.89	303.34	17.47	270.79	19.48	251.1	23.47	265.3	19.28	289.3	14.07	274.5	20.6
405576	346.01	9.33	337.21	6.58	289.22	8.97	249.84	31.07	350	6.78	318.11	13.84	219.21	8.48
405269	447.24	9.31	449.75	15.64	418.25	26.91	321.21	31.87	426.81	5.27	396.48	17.96	344.09	28.27
405246	285.89	12.04	293.94	7.97	266.09	21.12	287.88	17.6	294.93	17.6	261.17	20.04	264.5	13.62
405224	335.47	22.32	311	21.65	337.92	24.93	337.88	45.47	406	17.63	351.3	26.08	300.73	37.65
405214	437.95	13.65	429.61	11.56	390.38	34.39	412.73	33.47	454.09	22.64	434.34	18.78	409.36	32.79
410912	387.1	13	403.6	10.8	285	28.9	385.3	18.2	270	27.7	326.9	16.6	293.4	16.6
405974	423.27	17.29	390.8	11.75	437.13	36.55	401.25	27.6	432.89	32.15	427.73	20.1	394.9	25.4
405976	388.12	15.32	359.05	18.09	339.61	25.42	323.09	17.3	343.21	32.15	361.97	14.61	363.56	36.83
405987	320.41	16.27	301	20.83	306.7	26.32	302.25	19.33	419.18	20.48	380.79	15.87	407.47	29.76
405981	376.39	15.52	355.03	23.98	372.35	29.92	325.53	26.92	312.4	17.06	314.39	20.2	372.78	24.88
405968	254.98	17.17	263.5	10	223.31	9.87	263.47	15.26	258.16	20.24	232.81	16.31	268.38	10.12
406006	393.36	15.36	408.27	9.73	370.38	28.56	352.21	13.77	420.42	29.5	396.95	14.84	364.56	17.15
406005	375.45	18.58	381.62	13.76	287.99	15.76	340.8	28.05	372.92	26.41	364.66	29.53	402.38	22.91
405905	377.23	15.59	393.47	10.4	404.05	14.91	402.07	21.14	328.46	31.34	365.83	15.22	330.44	33.18
405993	375.17	15.61	359.23	19.82	349.13	24.21	280.69	29.59	353.67	30.87	429.68	14.93	217.88	28.93
404878	290.94	14.34	302.82	8.9	307	19.36	372.27	18.33	351.7	12.84	316.97	19.52	291.08	32.83
404868	312.6	20.13	261.55	10.75	264.08	27.39	257.94	19.33	195.6	7.74	198.04	21.32	116.11	11.37
404862	367.04	17.59	373.26	21.65	315	28.18	386.31	30.42	334.81	18.05	346.06	18.58	364.21	21.36
404856	313.43	21.43	304	20.23	255.36	13.34	279.38	23.46	334.2	8.2	317.98	13.98	381.62	28.93
410925	274.9	15.2	230.8	21.1	183.4	14	205	14.1	171.8	23.1	265	16.1	272.2	10
404855	461.64	25.24	344.17	26.97	314.08	18.72	490.73	21.14	424.54	26.43	478.72	26.16	399.23	42.22
405255	308.4	20.64	301.77	13.75	283.5	16.16	238.3	20.05	251.54	12.24	219.88	13.9	162.62	17.95
405258	367.84	9.85	363.3	13.25	300.04	29.06	333.43	23.24	366.05	14.03	353.68	11.46	357.12	13.23
410926	416.2	12.2	397.1	9.1	290.8	9	334.8	20.5	344.9	7.9	310.3	21.9	301.2	15.1
401135	328.74	11.06	269.41	23.31	242.71	10.19	212.05	14.85	335.76	33	313.42	12.77	308.63	26.56
410930	412.7	15.8	380.02	7.5	372.23	20.5	349.72	24.2	351.7	15.6	400.2	14.9	343.6	10.2
404877	279.52	18.17	252.5	7.59	269.29	19.89	262.77	15.75	333.46	13.01	320.34	14.09	243.69	14.71
404842	253.79	32.94	294.38	11.84	211.14	17.67	246.15	16.83	254.44	18.49	246.69	16.35	202.65	24.43
404783	306.18	25.65	290.13	16.4	274.47	15.07	257.67	15.16	324.85	13.81	311.2	25.13	271	19.78
404736	277.03	25.37	241.17	16.26	256.83	34.25	208.27	22	366	22.67	337.23	26	334.12	27.39
404734	472.88	21.73	511.35	25.39	467.67	24.98	375.27	35.63	505	16.32	509.98	23.82	485.67	19.33
404731	437.16	28	376.34	30.59	359.13	19.4	373.47	34.43	367.95	23.23	395.38	28.13	332.06	30.71
404282	363.93	10.57	321.12	13.58	277.5	30.47	330.23	31.08	337.6	16.09	334.77	28.35	443.94	28.96
404263	437.79	9.88	449.53	13.54	408.15	20.7	456.05	13.85	452.31	30.61	445.8	26.36	518.09	25.58
404250	453.66	14.01	455.04	17.9	449	23.4	405.18	32.23	417.23	18.38	448.06	18.59	508.53	39.6
404245	344.07	17.27	373.56	10.29	308.43	17.66	287.67	32.96	334.1	12.78	316.23	18.45	391.21	27.06
404236	441.4	12.42	388.94	27.12	317.88	34.92	405.45	32.21	414.35	26.6	450.02	13.07	481.59	34.59
404259	431.45	18.09	438.46	38	427.25	34.21	394.75	27.89	427.2	30.95	423.28	16.45	409.06	34.29
404223	346.64	16.89	327.69	19.5	266.25	27.44	270.18	19.19	368.85	17.31	337.22	18.08	373.42	17.96
408315	315.49	15.2	276.91	8.94	272.24	11.3	208.71	11.19	323.49	18.27	242.11	12.48	158.39	17.97
408297	375.79	15.49	354.08	20.38	133.93	21.77	358.89	21	361.06	12.7	329.28	12.71	329.31	12.68
405250	374.43	16.93	370.41	18.66	360.19	8.31	388.76	10.28	345.92	36.07	353.53	15.64	343.5	22.87
405267	332.32	18.1	280.92	14.37	288.08	20.02	327.85	31.8	407.92	28.63	282.83	19.06	197.55	21.03
405243	405.12	10.79	367.81	18.08	299.88	22.4	289.69	32.55	364.27	35.14	391.42	11	273.89	14.56
405162	387.23	14	339.98	7.1	298.19	28.71	279.5	35.4	277.64	17.73	335.55	21.19	365.62	29.95
405219	504.64	6	489.39	20.19	467.66	7.98	406.55	19.49	469.31	22.16	431.23	7.58	364.23	21.77
405568	346.68	10.91	330.9	11.64	290.78	20.07	291.12	28.08	309.6	19.21	283.71	13.57	177.86	26.08
405541	360.36	12.12	371.85	13.76	364.16	34.35	340.39	38.72	373.82	21.52	339.05	21.86	304.78	31.05
405537	520.67	9.72	355.52	24.73	364.17	31.12	363.91	23.76	349.14	27.76	429.91	13.44	267.5	25.28
405587	411.77	16.13	417.75	32.45	326.61	26.67	323.31	29.7	443.88	26.09	356.46	17.53	368.31	24.91
410841	535.5	14.9	539.3	14.6	493.6	16.6	439	14.4	523.8	25.3	488.9	17	443.6	21.6
405609	357.23	23	252.1	14.13	304.45	13.21	286.36	24.03	282.29	19.8	269.51	39.27	213.7	28.25
405776	383.65	12.1	332.41	20.11	271.3	32.2	328.07	33.16	286.19	23.47	304.77	10.66	295.21	33.49
405639	358.51	12.83	381.61	16.31	373.37	16.94	342	21.46	308.15	15.38	331.08	15.07	364.09	27.84
405614	235.05	13.58	212.94	23.14	222.06	19.02	250.38	15.08	232.43	15.19	199.37	13.98	183.52	14.17
404889	399.01	29.79	410	13.38	338.59	32.78	362.85	51.33	424.23	42	405.33	25.58	465.31	43.69
404814	473.45	37.55	469.2	34.12	455.17	42.21	443.72	50.47	453.25	57.38	449.06	40.75	396.33	53.06
404798	558.28	30.02	518.06	25.62	449	28.08	530.12	40.94	421.21	60.56	463.76	28.93	371.27	17.56
401876	411.41	16.73	366	21.26	389	38.25	396.15	60.22	365.92	34.64	388.31	27.8	355.05	47.71
408239	304.3	14.21	322.31	18.6	329.29	18.6	272.3	27.42	347.31	28.2	317.68	25.17	329.6	13.49
408307	387.8	12.51	291.13	18.04	250	27.79	211.38	19.22	366	26.58	312.48	11.62	220.78	26.48
